# Supplementary material for: Simulator Fidelity Does Not Affect Training for Robot-Assisted Minimally Invasive Surgery
Source: J Clin Med. 2023 Mar 28;12(7):2557. doi: 10.3390/jcm12072557 (PMC10095363; doi:10.3390/jcm12072557)
Supplement: Supplementary file 1 [file jcm-12-02557-s001.zip]

Archive with 1 entries (1 files):
- jcm-2258607-supplementary.pdf
